# Supplementary material for: Fermentation and its effect on the physicochemical and sensory attributes of cocoa beans in the Colombian Amazon
Source: PLoS One. 2024 Oct 3;19(10):e0306680. doi: 10.1371/journal.pone.0306680 (PMC11449339; doi:10.1371/journal.pone.0306680)
Supplement: S1 File — (XLSX) [file pone.0306680.s001.xlsx]

## Sheet: pH-T°
Sites	Day	Temperature	pH cotyledon	pH pulp
ASOACASAN	0	27.85	6.06	3.58
ASOACASAN	1	35	5.63	3.73
ASOACASAN	2	42.51	4.73	3.62
ASOACASAN	3	47.49	4.55	3.35
ASOACASAN	4	47.22	4.3	3.68
ASOACASAN	5	48.92	4.39	3.63
ASOACASAN	6	47.38	4.4	3.67
ASOACASAN	7	48.61	4.33	3.58
COMICACAO	0	27.2733	6.28667	3.53333
COMICACAO	1	30.09	6.19333	3.77667
COMICACAO	2	36.7433	5.62667	3.89333
COMICACAO	3	43.98	5.45333	3.67667
COMICACAO	4	48.8667	4.52333	3.71
COMICACAO	5	47.79	4.27667	3.59
COMICACAO	6	48.8	4.31333	3.73333
COMICACAO	7	48.5433	4.59	3.78
COMCAP	0	25.75	5.925	3.51
COMCAP	1	28.5	5.88	3.735
COMCAP	2	35.915	5.4	3.455
COMCAP	3	45.415	5.08	3.335
COMCAP	4	48.435	4.51	3.465
COMCAP	5	50.8	4.495	3.555
COMCAP	6	49.1	4.425	3.52
COMCAP	7	48.58	4.625	3.735

## Sheet: physical analysis
Sites	Rep	Day	Fermentation (%)	Completely fermented	Partially fermented	Violet	Mouldy beans	Slaty
ASOACASAN	1	4	90	78	12	8	0	2
ASOACASAN	2	4	96	82	14	4	0	0
ASOACASAN	3	4	90	74	16	8	0	2
ASOACASAN	1	7	86	66	20	14	0	0
ASOACASAN	2	7	96	92	4	0	4	0
ASOACASAN	3	7	96	62	28	10	0	0
COMICACAO	1	4	78	60	18	22	0	0
COMICACAO	2	4	90	72	18	10	0	0
COMICACAO	3	4	62	42	20	32	2	4
COMICACAO	1	7	76	56	20	22	0	2
COMICACAO	2	7	82	66	16	14	2	2
COMICACAO	3	7	82	62	20	16	2	0
COMCAP	1	4	72	50	22	26	0	2
COMCAP	2	4	64	24	40	36	0	0
COMCAP	1	7	90	54	36	10	0	0
COMCAP	2	7	72	50	22	28	0	0

## Sheet: Bromatological composition 
Sites	Day	Repetición	Fat (%)	% Ash (%)	Moisture (%)	Acidity	Total Polyphenols	Total Flavonoids	DPPH	FRAP	Theobromine	Caffeine	Epicatechin
ASOACASAN	4	1	40.054	2.76667	4.10492	0.377475	365.341	203.292	6019.08	338.284	5.45	0.73	1.36
ASOACASAN	4	2	39.7996	2.75963	4.08296	0.380868	374.244	207.05	6368.9	359.024	4.99	0.8	2.5
ASOACASAN	4	3	40.7327	2.77324	4.08388	0.438687	351.149	218.933	6169.39	403.74	4.78	0.84	3.58
ASOACASAN	7	1	42.2938	2.78972	3.78281	0.404664	337.788	157.047	5519.71	347.889	5.4	1.3	0.77
ASOACASAN	7	2	42.7334	2.78315	3.744	0.413732	370.244	172.052	5819.57	437.243	5.16	1.36	1.47
ASOACASAN	7	3	42.4292	2.77296	3.72285	0.41034	297.354	155.8	5919.33	332.862	5.38	1.31	2.31
COMICACAO	4	1	43.5951	2.80972	3.18384	0.496538	358.704	202.683	5969.62	364.534	5.11	1.37	0.73
COMICACAO	4	2	43.7956	2.94324	3.09694	0.454557	403.115	228.29	5869.27	418.499	5.45	1.28	1.56
COMICACAO	4	3	43.6454	2.77648	3.187	0.456833	369.8	303.919	6318.96	508.101	5.2	1.35	2.23
COMICACAO	7	1	45.5164	2.45333	3.03391	0.496518	308.02	169.549	5419.95	365.453	5.93	0.67	1.48
COMICACAO	7	2	44.8653	2.48975	3.40693	0.479504	341.357	185.801	5519.93	357.551	5.13	0.78	2.57
COMICACAO	7	3	46.0363	2.50325	3.477	0.468159	355.572	203.296	6119.08	382.36	5.84	0.69	4.38
COMCAP	4	1	43.4865	2.82657	3.24194	0.527115	479.117	292.664	9231.22	596.857	7.54	0.53	1.88
COMCAP	4	2	41.0815	2.75324	3.21384	0.519211	492.459	355.166	8991.7	640.639	7.55	0.53	3.78
COMCAP	4	3	43.0811	2.66324	3.186	0.521426	563.144	343.306	9311.68	611.211	7.38	0.54	5.54
COMCAP	7	1	43.7556	2.52317	3.08991	0.535028	501.328	257.037	7117.7	597.254	6.48	1.08	0.93
COMCAP	7	2	44.5033	2.49317	3.053	0.546397	508.458	280.796	5669.75	613.64	6.75	1.04	1.93
COMCAP	7	3	42.9666	2.51633	3.087	0.558877	497.782	325.786	6368.77	580.494	6.56	1.07	2.81

## Sheet: Sensory
Sites	Days	Rep	Cacao	Acidity	Bitterness	Astringency	Fresh Fruit	Browned Fruit	Floral	Woody	Spice	Nutty	Caramel	Atypical Flavors	Global
ASOACASAN	4	1	7	4	2	4	2	4	0	3	2	5	0	0	8
ASOACASAN	4	2	7	3	2	2	0	5	0	3	0	6	2	0	8.2
ASOACASAN	4	3	7	4	2	5	0	3	0	2	0	0	1	0	7.8
ASOACASAN	7	1	7	3	3	7	0	4	0	0	0	0	0	0	6
ASOACASAN	7	2	7	5	3	5	0	4	0	3	1	0	2	0	7.9
ASOACASAN	7	3	7	3	2	3	0	3	2	2	0	5	0	0	7.6
COMICACAO	4	1	6	3	4	3	0	3	1	0	2	5	0	0	7.7
COMICACAO	4	2	7	5	2	3	4.5	0	0	0	1	5	0	0	8
COMICACAO	4	3	6	2	4	3	0	2	0	2	0	4	0	3	6.5
COMICACAO	7	1	7	5	3	5	4.8	2	0	0	1	6	0	0	7.2
COMICACAO	7	2	6	5	2	2	4.5	0	0	1	1	4	0	0	8.2
COMICACAO	7	3	7	5	2	2	0	4.5	0	3	1	4	0	0	8
COMCAP	4	1	6	6	3	3	3	0	2	2	3	0	0	0	8
COMCAP	4	3	7	5	2	2	0	4.5	0	3	1	4	0	0	8
COMCAP	7	1	7	5	3	3	5.2	0	3	0	2	4	0	0	8
COMCAP	7	2	7	4	3	5	2	3	2	0	3.5	4	0	0	8
